# Supplementary material for: Steering Away from Current Amoxicillin Dose Reductions in Hospitalized Patients with Impaired Kidney Function to Avoid Subtherapeutic Drug Exposure
Source: Antibiotics (Basel). 2022 Sep 2;11(9):1190. doi: 10.3390/antibiotics11091190 (PMC9494977; doi:10.3390/antibiotics11091190)
Supplement: Supplementary file 1 [file antibiotics-11-01190-s001.zip]

Archive with 1 entries (1 files):
- antibiotics-1817837-supplementary.pdf
